# Supplementary material for: Gas Sensing Properties of Pt- and Rh-Decorated InS Monolayer Towards Toxic Industrial Gases: A First-Principles Study
Source: Molecules. 2025 Nov 22;30(23):4510. doi: 10.3390/molecules30234510 (PMC12693120; doi:10.3390/molecules30234510)
Supplement: Supplementary file 1 [file molecules-30-04510-s001.zip]

Archive with 1 entries (1 files):
- molecules-3960145-supplementary.pdf
